# Supplementary material for: Bacterial Nanocellulose as a Scaffold for In Vitro Cell Migration Assay
Source: Nanomaterials (Basel). 2021 Sep 7;11(9):2322. doi: 10.3390/nano11092322 (PMC8468300; doi:10.3390/nano11092322)
Supplement: Supplementary file 1 [file nanomaterials-11-02322-s001.zip]

Archive with 2 entries (2 files):
- nanomaterials-1311050-supplementary.avi
- nanomaterials-1311050-supplementary.pdf
